# Supplementary material for: Multimodal, Multiband, and Multiple Anticounterfeiting Devices with Angle-Dependent Structural Color Highly Sensitive to Temperature
Source: Research (Wash D C). 2025 Oct 24;8:0919. doi: 10.34133/research.0919 (PMC12550300; doi:10.34133/research.0919)
Supplement: Supplementary 1 — Figs. S1 to S20 Movie S1 [file research.0919.f1.zip]

Archive with 2 entries (2 files):
- Supporting Information.docx
- temperature-responsive color change.mp4
